# Supplementary material for: Lapsyn controls branch extension and positioning of astrocyte-like glia in the Drosophila optic lobe
Source: Nat Commun. 2017 Aug 22;8:317. doi: 10.1038/s41467-017-00384-z (PMC5567088; doi:10.1038/s41467-017-00384-z)
Supplement: Supplementary file 2 — Source data 1 [file 41467_2017_384_MOESM2_ESM.xlsx]

## Sheet: Fig. 4b
Fig. 4b
Percentage expected progeny
n=3 independent experiments
224 recovered 1L larvae of 1210 embryos (neuronal rescue)
and 529 recovered 1L larvae of 2380 embryos (glial rescue) at four stages
elav rescue 1L	repo rescue 1L
78	71.4
75	76.6
85.5	94.3
t-test, two tailed, not assuming equal variance, Welch corrected, not assuming equal SD
Comparison	t, df value	p value
repo rescue
vs.	t=0.1666219 df=2.779690	0.879
elav rescue
Percentage surviving progeny
elav control 3L	elav rescue 3L	elav control early pupae	elav rescue early pupae	elav control late pupae	elav rescue late pupae	elav control adult	elav rescue adult	repo control 3L	repo rescue 3L	repo control early pupae	repo rescue early pupae	repo control late pupae	repo rescue late pupae	repo control adult	repo rescue adult
76.1	64.7	73.9	47.1	72.8	35.3	72.8	0	63.6	50	56.3	40	50	40	49.4	35
79.4	33.3	76.5	33.3	58.8	16.7	58.8	0	59.1	71.4	51.5	66.7	44.4	52.4	44.4	52.4
85.7	61.5	82.5	30.8	73	23.1	73	0	61.5	73.7	59.8	63.2	55.7	57.9	55.7	57.9
Student's t-test, two tailed, unpaired, not assuming equal variance, Welch corrected, not assuming equal SD
Comparison	t, df value	p value		Comparison	t, df value	p value
elav rescue 3L				repo rescue 3L
vs.	t=2.627173 df=2.316705	0.1027		vs.	t=0.4745055 df=2.118615	0.6796
elav control 3L				repo control 3L
elav rescue early pupae				repo rescue early pupae
vs.	t=7.152022 df=2.949244	0.006		vs.	t=0.08795682 df=2.327618	0.9369
elav control early pupae				repo control early pupae
elav rescue late pupae				repo rescue late pupae
vs.	t=5.994343 df=3.914346	0.0042		vs.	t=0.01072147 df=3.327483	0.9921
elav control late pupae				repo control late pupae
elav rescue adult				repo rescue adult
vs.	t=14.50954 df=2.000000	0.0047		vs.	t=0.1833205 df=2.854467	0.8668
elav control adult				repo control adult
D'Agostino & Pearson omnibus normality test: N too small.

## Sheet: Fig. 5h
Fig. 5h
Number GFP+ mng per 20-um stack
control	lapsynZG1	lapsynLL00906	UAS-lapsyn	lapsynZG1; UAS-lapsyn
5	2	4	12	3
5	1	7	12	8
4	5	3	8	5
6	1	4	10	9
16	6	6	9	3
10	2	7	5	6
14	2	16	5	8
5	3	17	9	6
4	2	4	12	4
21	3	6	9	11
11	3	5	11	11
7	4	7	15	10
3	0	1	5	2
4	0	1	8	10
6	0	5	6	4
9	0	2	2	15
10	0	3	4	5
11	2	1	5	8
11	4	7	11	5
16	6	3	12	4
9	2	2	11	9
13	5	1	15	16
15	1	2	12	5
12	2	5	5	13
9	0	4	6	7
16	2	1	9	5
13	4	1	15	9
8	1	5	3	6
15	2	7	6	4
12	2	2	4	12
17	1	7	7	7
7	5	14	8	5
13	1
10	0
	5
	4
	2
	0
34	38	32	32	32	n=20-um stacks of optical sections
19	24	18	17	16	optic lobes
10.2059	2.23684	5	8.46875	7.34375	average
4.5044	1.8223	4.09563	3.61881	3.53425	SD
1.57166	0.598974	1.47663	1.30472	1.27423	95% CI
	2.93729e-12	6.44637e-06	0.0882167	0.00544028	comparison to control
				0.21307	comparison GOF and rescue
Student's t-test, two tailed, unpaired, not assuming equal variance, Welch corrected, not assuming equal SD
Comparison	t, df value	p value
lapsynZG1
vs.	t=9.635 df=42.56	2.93729e-12
control
lapsynLL00906
vs.	t=4.917 df=63.93	6.44637e-06
control
UAS-lapsyn
vs.	t=1.732 df=62.49	0.0882167
control
lapsynZG1; UAS-lapsyn
vs.	t=1.258 df=61.97	0.21307
UAS-lapsyn
D'Agostino & Pearson omnibus normality test: No for C

## Sheet: Fig. 6m
Fig. 6m
Number GFP+ mng per 20-um stack
control 24h APF	lapsynZG1 24h APF	control 30h APF	lapsynZG1 30h APF	control 42h APF	lapsynZG1 42h APF	control 55h APF	lapsynZG1 55h APF	control 60h APF	lapsynZG1 60h APF	control adult	lapsynZG1 adult
9	3	18	12	6	4	5	5	7	1	5	2
21	1	14	4	25	15	7	3	5	2	5	1
24	14	12	13	13	30	6	2	14	1	5	5
23	26	19	10	24	2	3	0	6	4	6	1
12	29	22	17	17	5	3	7	9	1	16	6
24	32	32	14	24	4	8	6	6	2	10	2
16	9	15	5	17	4	3	1	7	0	14	2
31	21	20	1	8	9	18	4	10	2	5	3
46	10	32	14	8	0	7	5	4	1	4	2
32	22	14	25	7	0	9	5	6	4	21	3
7	32	5	6	12	5	8	2	18	2	11	3
7	24	19	3	4	14	3	3	13	4	7	4
30	14	14	9	30	5	7	3	8	1	3	0
32	6		11	14	4	8	3	8	4	4	0
28	13		14	14	10	10	4	16	7	6	0
31	3		32	34	5	16	8	13	1	9	0
40	9		20	26	8	18		6	2	10	0
18	6		26	10	27	4		14	5	11	2
14	9		24	14	10	5		9	6	11	4
18	10		11	12	11	6		18	7	16	6
33	23		8	12	3	5		9	13	9	2
25	23		5	43	8	10		10	9	13	5
15	14		15	8	8	10		10		15	1
13	14		17	7	9	25		14		12	2
25	18		14	8	16	10				9	0
26	21			23	7	7				16	2
19	11			11	14	8				13	4
	5			30	2	6				8	1
	34			16	4	7				15	2
	26				4	15				12	2
	36				7	19				17	1
	7				1	7				7	5
	12				7	8				13	1
	15				8	5				10	0
	16				8	6					5
	20				3	3					4
	25					2					2
	22					4					0
					36
27	38	13	25	29	36	38	16	24	22	34	38	n=20-um stacks of optical sections
19	27	6	12	18	21	22	12	13	13	19	23	optic lobes
22.9259	16.7105	18.1538	13.2	16.4483	7.80556	8.18421	3.8125	10	3.59091	10.2353	2.23684	average
9.79374	9.33146	7.50385	7.75672	9.61987	6.50635	5.17194	2.136	4.08603	3.20207	4.46575	1.8223	SD
3.87428	3.06717	4.53453	3.20182	3.6592	2.20143	1.69997	1.13819	1.72538	1.41972	1.55818	0.598974	95% CI
	0.0129026		0.0678094		0.000143863		5.47068e-05		4.37569e-07		2.02672e-12	t-test
Student's t-test, two tailed, unpaired, not assuming equal variance, Welch corrected, not assuming equal SD
Comparison	t, df value	p value
lapsynZG1 24h APF
vs.	t=2.571 df=54.44	0.0129
control 24h APF
lapsynZG1 30h APF
vs.	t=1.908 df=25.16	0.0678
control 30h APF
lapsynZG1 42h APF
vs.	t=4.136 df=47.30	0.000143863
control 42h APF
lapsynZG1 55h APF
vs.	t=4.396 df=52.00	5.47068e-05
control 55h APF
lapsynZG1 60h APF
vs.	t=5.946 df=43.00	4.37569e-07
control 60h APF
lapsynZG1 adult
vs.	t=9.743 df=42.72	2.02672e-12
control adult
Passed D'Agostino & Pearson omnibus normality test: No for F,G,J

## Sheet: Fig. 6n
Fig. 6n
Percentage GFP+ mng in cortex
GFP+ Repo+ mng cortex/GFP+ Repo+ mng (total cortex, lmng, dmng) x 100
control 24h APF	lapsynZG1 24h APF		control 30hAPF	lapsynZG1 30h APF		control 42h APF	lapsynZG1 42h APF		control 55h APF	lapsynZG1 55h APF
0	0		11.1	16.7		0	0		0	0
9.5	0		0	0		20	13.3		0	0
4.2	7.1		8.3	7.7		0	30		0	0
0	3.8		0	40		0	50		0	0
0	10.3		4.5	29.4		0	60		0	0
8.3	9.4		3.1	28.6		0	25		0	0
0	0		0	20		0	50		0	0
6.5	4.8		0	0		0	33.3		0	40
4.3	0		6.3	21.4		0	80		0	0
6.3	4.5		14.3	28		0	42.9		0	50
0	0		80	50		0	60		0	0
0	8.3		10.5	33.3		0	75		0	33.3
3.3	21.4		0	44.4		6.7	30		0	33.3
9.4	0			18.2		0	40		0	0
7.1	7.7			35.7		0	75		0	25
0	0			28.1		5.9	33.3		0
0	22.2			30		3.8	40		0
5.6	0			23.1		0	36.4		0
0	0			37.5		0	0		0
5.6	20			45.5		0	50		0
3	0			62.5		0	25		0
0	4.3			60		7	11.1		10
0	7.1			33.3		0	6.3		0
0	7.1			29.4		0	0		0
8	11.1			92.9		0	7.1		0
0	4.8					8.7	0		0
0	9.1					0	0		0
	0					0	25		0
	5.9					0	42.9		0
	3.8						0		0
	2.8						42.9		0
	14.3						0		0
	16.7						37.5		0
	26.7						0		0
	0								0
	0								0
	8								0
	4.5								0
27	38		13	25		29	34		38	15	n=20-um stacks of optical sections
19	27		6	12		18	19		22	12	optic lobes
3.0037	6.46579		10.6231	32.628		1.79655	30.0588		0.263158	12.1067	average
3.50269	7.1261		21.4269	20.0452		4.33107	24.2245		1.62221	18.4085	SD
1.38562	2.34229		12.9481	8.27424		1.64745	8.45233		0.533209	10.1943	95% CI
two-tailed Mann-Whitney U test,non parametric, corrected for ties
Comparison	U value	p value
lapsynZG1 24h APF
vs.	374.5	0.05565
control 24h APF
lapsynZG1 30h APF
vs.	47	0.0002
control 30hAPF
lapsynZG1 42h APF
vs.	148	3.97872e-07
control 42h APF
lapsynZG1 55h APF
vs.	195	0.001
control 55h APF
D'Agostino & Pearson omnibus normality test: No for A,B,D,E,G,J,K -> Mann-Whitney U test

## Sheet: Fig. 6q
Fig. 6q
Percentage GFP+ mng in cortex			Percentage Dcp1+ mng in cortex
1 Repo+ GFP+ mng cortex/Repo+ GFP+ mng (cortex and neuropil border) x100
2 Dcp1+ Repo+ GFP+ mng cortex and neuropil border/Repo+ GFP+ mng (cortex and neuropil border) x100
3 Dcp1+ Repo+ GFP+ mng neuropil border/Repo+ GFP+ mng neuropil border x100
4 Dcp1+ Repo+ GFP+ mng cortex /Repo+ GFP+ mng cortex x100
1	1		2	2		3	4		3	4
control	lapsynZG1		control all	lapsynZG1 all		control neuropil	control cortex		lapsynZG1 neuropil	lapsynZG1 cortex		at 42h APF
0	20		5.71	0		5.71	100		4.88	14.29
11.1	0		22.22	16.67		12.5	100		16.67	0
0	5.6		9.09	22.22		9.09	0		23.53	37.5
6.7	34.8		6.67	13.04		0	100		0	0
7.1	33.3		0	0		0	100		0	25
11.8	50		11.76	12.5		0	100		0	50
0	25		5.56	18.75		5.56	0		8.33	50
0	28.6		0	28.57		0	33.33		20	60
0	31.3		13.33	18.75		13.33	100		0	14.29
3	36.8		9.09	5.26		6.25	60		0	50
6.3	23.1		6.25	19.23		0	0		10	100
0	100		7.14	100		7.14			0	100
2.5	33.3		2.5	33.33		2.56			6.67	75
8.8	21.1		2.94	21.05		0			0	0
0	44.4		0	0		0			12.5	20
0	23.8		2.56	14.29		2.56			5.26	0
7.7	5		15.38	5		8.33			16.67	50
0	0		20	16.67		20			33.33	0
0	40		0	40		0			5	0
0	20		0	4		0			13.33	25
10.9	21.1		15.22	10.53		9.76			12.5	20
5.6	33.3		0	16.67		0			16.67	0
0	45.5		0	18.18		0			33.33	33.33
0	62.5		0	12.5		0			7.5	27.27
	7			9.3					7.14	16.67
	44			16					9.09	25
	35.3			11.76					0	33.33
	50			12.5					12.5	0
	27.3			18.18					4.76	28.57
	19.2			3.85					0	25
	0			0					0	0
	0			0					20	16.67
	58.3			25					25
	50			25					14.29
	41.7			8.33					0
	60			10
							*		*	*
24	36		24	36		24	11		35	32	n=20-um stacks of optical sections
21	29		21	29		21	11		28	26	optic lobes
3.39583	31.425		6.47583	16.3092		4.28292	63.03		9.68429	28.0287	Average
4.28764	21.2071		6.77651	17.2325		5.54679	45.837		9.55654	27.555	SD
1.81051	7.17546		2.86147	5.83062		2.34221	30.7937		3.28279	9.93463	95% CI
two-tailed Mann-Whitney U test,non parametric, corrected for ties
left (all)				right (Dcp1 positive)
Comparison	U value	p value		Comparison	U value	p value
lapsynZG1				lapsynZG1
vs.	93.5	2.37322e-07		vs.	227	0.0016
control				control
				control cortex
				vs.	54	0.0029
				control neuropil
				lapsynZG1 cortex
				vs.	325.5	0.0025
				lapsynZG1 neuropil
Values excluded if no cells in a category were detected in a sample.
D'Agostino & Pearson omnibus normality test (left): No for B -> Mann-Whitney U test
D'Agostino & Pearson omnibus normality test (right): No for B,D,H -> Mann-Whitney U test

## Sheet: Fig. 7h
Fig. 7h
Number mng per section
control	htl IR GD27180	UAS-htlλ	UAS-htlλ at medulla neuropil border	adult
21	12	32	24
23	17	27	26
26	20	32	32
25	15	28	27
22	14	33	28
28	22
26	12
18	12
27	10
22	17
22	15
20	12
24	16
24	11
24	18
	13
	12
	6
	8
	13
	6
	12
	11
	14
	13
	11
	17
	18
	11
	10
	12
	13
	16
15	33	5	5	n=optic lobes (one optical section)
23.4667	13.303	30.4	27.4	average
2.72204	3.60975	2.70185	2.96648	SD
1.50742	1.27996	3.35479	3.68337	95% CI
9.83554e-13				p value
0.00168074
0.0372194
Student's t-test, two tailed, unpaired, not assuming equal variance, Welch corrected, not assuming equal SD
Comparison	t, df value	p value
htl IR GD27180
vs.	t=10.78 df=35.42	9.83554e-13
control
UAS-htlλ
vs.	t=4.960 df=6.938	0.00168074
control
UAS-htlλ at medulla neuropil border
vs.	t=2.620 df=6.416	0.0372194
control
D'Agostino & Pearson omnibus normality test: No for C,D (N too small)

## Sheet: Fig. 7j
Fig. 7j
Number PH3+ mng per optic lobe
control PH3+ 24h APF	control PH3+ mng 30h APF	UAS-htlλ PH3+ mng 24h APF	UAS-htlλ PH3+ mng 30h APF
4	1	4	5
2	3	7	8
4	1	4	1
1	0	7	4
0	1	3	7
2		6
1		12
1		9
1		7
3		7
1		14
2		12
3		5
1		9
14	5	14	5	n=optic lobes (entire)
1.85714	1.2	7.57143	5	average
1.23146	1.09545	3.29835	2.73861	SD
0.711021	1.36017	2.93589	3.40044	95% CI
1.39339e-05	0.032667
Student's t-test, two tailed,unpaired, not assuming equal variance, Welch corrected, not assuming equal SD
Comparison	t, df value	p value
htlλ 24h
vs.	t=6.072844 df=16.55516	1.39339e-05
control 24h
htlλ 30h
vs.	t=2.880773 df=5.248050	0.0327
control 30h
D'Agostino & Pearson omnibus normality test: No for B,D (N too small)

## Sheet: Fig. 7l
Fig. 7l
Percentage of Dcp1+ mng in cortex
Repo+ GFP+ Dcp1+ mng cortex/Repo+ GFP+ cortex x 100
control Dcp1+ mng cortex	control Dcp1+ mng medulla neuropil border	control mng in cortex	control % Dcp1+ mng in cortex	UAS-htlλ Dcp1+ mng in cortex	UAS-htlλ Dcp1+ mng at medulla neuropil border	UAS-htlλ mng in cortex	UAS-htlλ % Dcp1 cells in cortex	42h APF
5	3	84	6	6	0	437	1
5	1	78	6	6	0	180	3
11	12	92	12	6	0	202	3
10	3	82	12	9	0	237	4
11	2	146	8	10	0	364	3
2	1	112	2	8	0	263	3
10	1	139	7	7	1	270	3
16	3	133	12	11	0	250	4
9	0	120	8	6	0	214	3
11	3	115	10	5	0	126	4
				9	0	255	4
			10				11	n=optic lobes (entire)
			8.3				3.18182	average
			3.26769				0.873863	SD
			2.33756				0.587069	95% CI
			0.000690646					p value
Student's t-test, two tailed, unpaired, not assuming equal variance, Welch corrected, not assuming equal SD
Comparison	t, df value	p value
control % dcp1 cells in cortex
vs.	t=4.799516 df=10.16962	0.000690646
UAS-htlλ % Dcp1 cells in cortex
D'Agostino & Pearson omnibus normality test: No for B (two tailed Mann Whitney U test gave same result p=0.0007)

## Sheet: Fig. 8c
Fig. 8c
Number mng per section
control	htl IR GD27180	htl IR GD27180 + UAS-lapsyn
21	12	12
23	17	13
26	20	10
25	15	10
22	14	11
28	22	11
26	12	11
18	12	14
27	10	17
22	17	14
22	15	15
20	12	20
24	16	11
24	11	12
24	18	20
	13	19
	12	18
	6
	8
	13
	6
	12
	11
	14
	13
	11
	17
	18
	11
	10
	12
	13
	16
15	33	17	n=optic lobes (one optical section)
23.4667	13.303	14	Average
2.72204	3.60975	3.53553	SD
1.50742	1.27996	1.8178	95% CI
9.83554e-13			p value
1.81637e-09
	0.516615
Student's t-test, two tailed, unpaired, not assuming equal variance, Welch corrected, not assuming equal SD
Comparison	t, df value	p value
htl IR GD27180
vs.	t=10.78 df=35.42	9.83554e-13
control
htl IR GD27180 + UAS-lapsyn
vs.	t=8.538 df=29.50	1.81637e-09
control
htl IR GD27180 + UAS-lapsyn
vs.	t=0.6556 df=33.03	0.516615
htl IR GD27180
passed D'Agostino & Pearson omnibus normality test
values column A and B same as in Fig. 7h

## Sheet: Fig. 8g top
Fig. 8g top
Number GFP+ mng per 20-um stack
control 24h APF	UAS-htlλ 24h APF	lapsynZG1 24h APF	lapsynZG1 + UAS-htlλ 24h APF		control 42h APF	UAS-htlλ 42h APF	lapsynZG1 42h APF	lapsynZG1 + UAS-htlλ 42h APF		control adult	UAS-htlλ adult	lapsynZG1 adult	lapsynZG1 + UAS-htlλ adult
6	30	7	22		18	25	4	14		4	21	5	24
6	61	4	7		7	50	11	5		5	25	3	13
12	19	4	1		8	23	13	17		9	17	0	9
11	13	4	16		11	22	1	16		16	19	0	6
8	9	11	12		4	12	7	23		19	19	1	9
10	5	21	2		5	30	2	52		15	0	0	3
9	24	18	1		10	46	8	16		12	40	1	1
21	23	16	10		51	32	8	11		8	23	0	9
20	18		11		13	26		11		8	11	1	43
12	6		12		16	26		10		6	10	0	4
19	49		25		11	12		8		13	30	3	3
27	45		20		36	10		13		5	22		3
40	30		11		9	16		7		6	12		4
	24		4			10		9		11	14		4
	33		18			20		21		13	1		4
	23		14			41				5	17		8
			25			27				8	14		15
			5			60				3	21		29
			6			9				9	28		26
			17			21				8	45		60
			7			34				8	43		13
			2			24				5	21		34
			16			36				5	14		9
			20			21				10	22		5
			7							5	7		13
			11							11	11		18
			28							12	3		20
										20	7		8
										5	9		4
											39		4
											48		5
											20		0
											28		12
											40		2
											15		3
											41		25
											43
											10
13	16	8	27		13	24	8	15		29	38	11	36	n=20-um stacks of optical sections
4	7	2	9		6	10	3	6		14	16	4	14	optic lobes
15.4615	25.75	10.625	12.2222		15.3077	26.375	6.75	15.5333		9.10345	21.3158	1.27273	12.5556	Average
9.78618	15.5628	6.92691	7.82173		13.4684	13.154	4.20034	11.2813		4.47489	13.1151	1.67874	13.0087	SD
5.91373	8.29282	5.79105	3.09417		8.13886	5.55444	3.51157	6.24735		1.70216	4.31082	1.1278	4.4015	95% CI
0.0395882		0.588053			0.0241218		0.0143634			2.49158e-06		1.04081e-05		p value
Student's t-test, two tailed, unpaired, not assuming equal variance, Welch corrected, not assuming equal SD					Student's t-test, two tailed, unpaired, not assuming equal variance, Welch corrected, not assuming equal SD					Student's t-test, two tailed, unpaired, not assuming equal variance, Welch corrected, not assuming equal SD
Comparison	t, df value	p value			Comparison	t, df value	p value			Comparison	t, df value	p value
control 24h APF					control 42h APF					UAS-htlλ adult
vs.	t=2.168788 df=25.57963	0.0396			vs.	t=2.405759 df=24.22897	0.0241			vs.	t=5.346748 df=47.68329	2.49158e-06
UAS-htlλ 24h APF					UAS-htlλ 42h APF					control adult
lapsynZG1 24h APF					lapsynZG1 42h APF					lapsynZG1 adult
vs.	t=0.5556211 df=12.79645	0.5881			vs.	t=2.686424 df=19.57835	0.0144			vs.	t=5.067721 df=38.51865	1.04081e-05
lapsynZG1 + UAS-htlλ 24h APF					lapsynZG1 + UAS-htlλ 42h APF					lapsynZG1 + UAS-htlλ adult
D'Agostino & Pearson omnibus normality test: No for A,B,N,O

[truncated: 6 more sheets: Fig. 8g bottom, Suppl. Fig. 7c, Suppl. Fig. 7d, Fig. 2d, Fig. 5g, dmng column coverage]
